# Supplementary material for: ANTH domains within CALM, HIP1R, and Sla2 recognize ubiquitin internalization signals
Source: eLife. 2021 Nov 25;10:e72583. doi: 10.7554/eLife.72583 (PMC8648300; doi:10.7554/eLife.72583)
Supplement: Source data 1. — Raw images of gels and yeast plates along with a catalog of the images included. [file elife-72583-supp3.zip]

Archive with 32 entries (30 files):
- SourceData/
- __MACOSX/._SourceData
- SourceData/.DS_Store
- __MACOSX/SourceData/._.DS_Store
- SourceData/ Source_Data_Map.pdf
- __MACOSX/SourceData/._ Source_Data_Map.pdf
- SourceData/Gels and Y2H scans/
- __MACOSX/SourceData/._Gels and Y2H scans
- SourceData/Gels and Y2H scans/SourceData_FigS4D_Blot2.tif
- __MACOSX/SourceData/Gels and Y2H scans/._SourceData_FigS4D_Blot2.tif
- SourceData/Gels and Y2H scans/.DS_Store
- __MACOSX/SourceData/Gels and Y2H scans/._.DS_Store
- SourceData/Gels and Y2H scans/SourceData_Fig3C_F223A.tif
- __MACOSX/SourceData/Gels and Y2H scans/._SourceData_Fig3C_F223A.tif
- SourceData/Gels and Y2H scans/SourceData_FigS4D_SD-L-W.tif
- __MACOSX/SourceData/Gels and Y2H scans/._SourceData_FigS4D_SD-L-W.tif
- SourceData/Gels and Y2H scans/SourceData_FigS4D_Blot1.tiff
- __MACOSX/SourceData/Gels and Y2H scans/._SourceData_FigS4D_Blot1.tiff
- SourceData/Gels and Y2H scans/SourceData_Fig1B.tiff
- __MACOSX/SourceData/Gels and Y2H scans/._SourceData_Fig1B.tiff
- SourceData/Gels and Y2H scans/SourceData_Fig1C.tif
- __MACOSX/SourceData/Gels and Y2H scans/._SourceData_Fig1C.tif
- SourceData/Gels and Y2H scans/SourceData_Fig4C_HIP1.tif
- __MACOSX/SourceData/Gels and Y2H scans/._SourceData_Fig4C_HIP1.tif
- SourceData/Gels and Y2H scans/SourceData_FigS4D_SD-L-W-H.tif
- __MACOSX/SourceData/Gels and Y2H scans/._SourceData_FigS4D_SD-L-W-H.tif
- SourceData/Gels and Y2H scans/SourceData_Fig3C_WT.tif
- __MACOSX/SourceData/Gels and Y2H scans/._SourceData_Fig3C_WT.tif
- SourceData/Gels and Y2H scans/SourceData_Fig3C_F223SD224R.tif
- __MACOSX/SourceData/Gels and Y2H scans/._SourceData_Fig3C_F223SD224R.tif
- SourceData/Gels and Y2H scans/SourceData_Fig4C_HIP1R.tif
- __MACOSX/SourceData/Gels and Y2H scans/._SourceData_Fig4C_HIP1R.tif
