# Supplementary material for: ANTH domains within CALM, HIP1R, and Sla2 recognize ubiquitin internalization signals
Source: eLife. 2021 Nov 25;10:e72583. doi: 10.7554/eLife.72583 (PMC8648300; doi:10.7554/eLife.72583)
Supplement: Source code 1. [file elife-72583-supp5.zip]

Archive with 1 entries (1 files):
- Scipts_ANTH.txt
